# Supplementary material for: Developing machine learning models for predicting cardiovascular disease survival based on heavy metal serum and urine levels
Source: Front Public Health. 2025 May 21;13:1582779. doi: 10.3389/fpubh.2025.1582779 (PMC12134072; doi:10.3389/fpubh.2025.1582779)
Supplement: Supplementary file 10 [file Table_1.xlsx]

## Sheet: 新建 Text Document
Table S1 Variance Inflation Factors for Covariates
Disease	Feature name	VIF
Hypertension	Urine total arsenic	69.4969
	Urine arsenobetaine	54.0308
	Gender	8.67481
	Race	8.61364
	Age	7.66385
	Urine dimethylarsinic acid	5.76168
	BMI	5.1227
	Blood lead	5.08614
	Urine lead	3.82237
	Urine arsenous acid	3.35225
	Urine molybdenum	2.55527
	Urine cadmium	2.55519
	Urine thallium	2.19081
	Blood Cadmium	2.11036
	Urine cesium	2.01454
	Education	1.97945
	Blood total mercury	1.92139
	Urine mercury	1.74238
	Blood inorganic mercury	1.69527
	Urine monomethylarsonic acid	1.57138
	Urine arsenic acid	1.42798
	Urine antimony	1.36592
	Urine arsenocholine	1.34937
	Urine Barium	1.28287
	Urine tungsten	1.28106
	Urine cobalt	1.1692
Coronary heart disease	Urine total arsenic	66.666
	Urine arsenobetaine	48.4584
	Race	11.2716
	Age	10.4638
	Gender	8.55629
	Urine dimethylarsinic acid	6.62542
	Urine lead	6.2166
	BMI	6.16708
	Blood lead	6.06341
	Urine arsenous acid	5.75805
	Urine monomethylarsonic acid	4.43827
	Blood inorganic mercury	4.25905
	Urine mercury	3.29979
	Urine thallium	3.10669
	Urine molybdenum	2.96041
	Urine cadmium	2.77205
	Blood total mercury	2.73333
	Urine arsenic acid	2.61207
	Blood Cadmium	2.28111
	Urine arsenocholine	2.00577
	Urine antimony	1.9633
	Education	1.90254
	Urine Barium	1.89972
	Urine tungsten	1.71695
	Urine cesium	1.32473
	Urine cobalt	1.16209
Heart failure	Urine total arsenic	449.302
	Urine arsenobetaine	398.358
	Race	11.977
	Age	10.2615
	Gender	8.83486
	Urine dimethylarsinic acid	8.66665
	Urine arsenous acid	7.30551
	Blood lead	4.9249
	Urine monomethylarsonic acid	4.7416
	BMI	4.69333
	Urine cesium	4.33473
	Urine lead	4.27051
	Urine arsenocholine	4.24793
	Urine arsenic acid	3.70919
	Urine molybdenum	3.38828
	Blood inorganic mercury	3.19
	Urine cadmium	2.99875
	Blood total mercury	2.98283
	Urine mercury	2.92657
	Urine antimony	2.71628
	Urine tungsten	2.55475
	Blood Cadmium	2.20322
	Education	1.74232
	Urine thallium	1.73739
	Urine Barium	1.45273
	Urine cobalt	1.38695
Myocardial infarction	Urine total arsenic	240.927
	Urine arsenobetaine	208.409
	Race	11.014
	Age	9.41948
	Gender	8.31771
	Urine dimethylarsinic acid	7.74381
	Urine arsenous acid	6.2277
	Urine lead	5.04157
	Blood lead	5.03453
	BMI	4.88576
	Blood inorganic mercury	3.95089
	Urine monomethylarsonic acid	3.48137
	Urine cadmium	3.36623
	Urine mercury	3.31711
	Urine thallium	3.26392
	Urine molybdenum	3.06132
	Urine arsenic acid	2.65833
	Urine arsenocholine	2.37442
	Blood total mercury	2.3709
	Blood Cadmium	2.32918
	Urine antimony	1.88586
	Education	1.73396
	Urine Barium	1.62596
	Urine tungsten	1.61404
	Urine cobalt	1.28982
	Urine cesium	1.28231
Stroke	Urine total arsenic	110.599
	Urine arsenobetaine	91.3537
	Race	11.2203
	Age	9.83066
	Gender	9.0242
	Urine dimethylarsinic acid	7.72111
	Urine arsenous acid	6.1158
	Blood lead	5.28335
	Urine cesium	5.11379
	BMI	4.484
	Urine lead	4.22386
	Urine monomethylarsonic acid	3.94168
	Urine thallium	3.75618
	Urine mercury	3.45581
	Blood total mercury	3.22773
	Urine molybdenum	3.1742
	Urine arsenocholine	3.15345
	Urine cadmium	3.06719
	Urine arsenic acid	2.75869
	Urine antimony	2.64576
	Blood Cadmium	2.50237
	Blood inorganic mercury	2.48096
	Education	1.77867
	Urine Barium	1.64934
	Urine tungsten	1.57327
	Urine cobalt	1.31001
Angina	Urine total arsenic	66.7101
	Urine arsenobetaine	40.5547
	Race	13.0105
	Urine arsenous acid	11.9336
	Age	11.5497
	Urine dimethylarsinic acid	11.0399
	Urine arsenocholine	10.3643
	Gender	8.56771
	Urine mercury	5.94708
	Blood lead	5.34203
	Urine lead	5.18065
	Urine monomethylarsonic acid	5.04741
	BMI	4.61443
	Blood inorganic mercury	4.01692
	Blood total mercury	3.53426
	Urine cadmium	3.32606
	Urine thallium	3.17451
	Urine molybdenum	3.15601
	Urine antimony	2.5369
	Blood Cadmium	2.49152
	Urine arsenic acid	2.43351
	Education	1.99237
	Urine Barium	1.7923
	Urine tungsten	1.70803
	Urine cesium	1.27588
	Urine cobalt	1.13572
